# Supplementary material for: Quantitative Spatial Analysis of Neuroligin-3 mRNA Expression in the Enteric Nervous System Reveals a Potential Role in Neuronal–Glial Synapses and Reduced Expression in Nlgn3R451C Mice
Source: Biomolecules. 2023 Jun 30;13(7):1063. doi: 10.3390/biom13071063 (PMC10377306; doi:10.3390/biom13071063)
Supplement: Supplementary file 1 [file biomolecules-13-01063-s001.zip]

Archive with 1 entries (1 files):
- biomolecules-2457717-supplementary.pdf
